# Supplementary material for: Reference-Guided De Novo Genome Assembly to Dissect a QTL Region for Submergence Tolerance Derived from Ciherang-Sub1
Source: Plants (Basel). 2021 Dec 13;10(12):2740. doi: 10.3390/plants10122740 (PMC8703405; doi:10.3390/plants10122740)
Supplement: Supplementary file 1 [file plants-10-02740-s001.zip]

Archive with 1 entries (1 files):
- plants-1470037-supplementary.pdf
